# Supplementary material for: Is the Genetic Code Optimized for Resource Conservation?
Source: Mol Biol Evol. 2021 Aug 12;38(11):5122–6. doi: 10.1093/molbev/msab239 (PMC8557414; doi:10.1093/molbev/msab239)
Supplement: msab239_Supplementary_Data [file msab239_supplementary_data.zip]

Archive with 2 entries (2 files):
- Data S1.xlsx
- Supplementary Materials.pdf
