# Supplementary material for: Is the Genetic Code Optimized for Resource Conservation?
Source: Mol Biol Evol. 2021 Aug 12;38(11):5122–6. doi: 10.1093/molbev/msab239 (PMC8557414; doi:10.1093/molbev/msab239)
Supplement: msab239_Supplementary_Data [file msab239_supplementary_data.zip › Data S1.xlsx]

## Sheet: Sheet1
Data S1. Transcriptomic codon frequencies in 6 species.
Species	Source of gene expression levels	TTT	TTC	TTA	TTG	CTT	CTC	CTA	CTG	ATT	ATC	ATA	ATG	GTT	GTC	GTA	GTG	TAT	TAC	TAA	TAG	CAT	CAC	CAA	CAG	AAT	AAC	AAA	AAG	GAT	GAC	GAA	GAG	TCT	TCC	TCA	TCG	CCT	CCC	CCA	CCG	ACT	ACC	ACA	ACG	GCT	GCC	GCA	GCG
Bacillus subtilis	GEO: GSE149270	0.0203947	0.0179758	0.0150232	0.0119211	0.0294177	0.00899178	0.00391988	0.019376	0.0330253	0.0306865	0.00437318	0.0256604	0.0257326	0.0163051	0.0167311	0.0158464	0.0173191	0.0140597	0.00179972	0.000186823	0.0118456	0.00847242	0.019585	0.0174556	0.0173873	0.0224163	0.0512535	0.0185693	0.0329979	0.0227474	0.0575383	0.0243202	0.0154994	0.00644768	0.0131652	0.00426058	0.0122202	0.00125473	0.00867114	0.0162884	0.0122437	0.00616988	0.0241048	0.0143531	0.0239333	0.0126731	0.0225255	0.0217282
Escherichia coli	GEO: GSE122295	0.0110986	0.0236638	0.00427828	0.00518797	0.00544531	0.00586024	0.00114773	0.062798	0.0189794	0.0392485	0.000999591	0.025297	0.034938	0.00906758	0.0171886	0.018258	0.0106302	0.0200729	0.00274882	3.23763e-05	0.00661873	0.012707	0.00830035	0.0288814	0.00805152	0.0328851	0.0467687	0.0124663	0.0252887	0.0339988	0.0514335	0.0167306	0.014594	0.0123672	0.0028302	0.00398238	0.00483325	0.00167823	0.00612675	0.0280991	0.0176833	0.0290123	0.00339002	0.00638989	0.0320563	0.015168	0.0229643	0.0268559
Streptomyces coelicolor A3(2)	GEO: GSE136167	0.000237213	0.0287171	1.47736e-05	0.00101303	0.00139732	0.0324526	0.000125539	0.0502394	0.000686177	0.0435964	0.00035708	0.0192676	0.00195964	0.0548025	0.00121442	0.0281406	0.000513883	0.0227221	0.000466837	0.000405409	0.000586735	0.0184871	0.000497412	0.0331972	0.0005939	0.0254838	0.000430569	0.0465427	0.00151016	0.0622751	0.0051849	0.06612	0.000573519	0.0229098	0.000443395	0.0155485	0.00099578	0.0183996	0.00044348	0.0320017	0.00106433	0.0398143	0.000699926	0.0181912	0.00310347	0.0708508	0.00247655	0.0390823
Schizosaccharomyces pombe	GEO: GSM4725520	0.0232079	0.0188715	0.018446	0.0258015	0.0269222	0.00911703	0.00456133	0.00353965	0.0356153	0.0187858	0.00664826	0.0218962	0.0362213	0.0187161	0.00846902	0.00561652	0.0178566	0.0148002	0	8.86069e-07	0.0128775	0.00887364	0.0271252	0.00737358	0.0226306	0.0225688	0.0269171	0.0427975	0.0329446	0.0186851	0.0353485	0.0272354	0.0297809	0.0138083	0.0108128	0.00451592	0.0236736	0.0118593	0.00787968	0.00227494	0.0265372	0.0161643	0.00867263	0.00377466	0.0438723	0.020179	0.0111937	0.00320142
Saccharomyces cerevisiae	Expression Atlas: E-MTAB-7090	0.0167256	0.0227671	0.0203081	0.0409612	0.0065272	0.00242215	0.0094749	0.00561438	0.0289577	0.0230375	0.00791761	0.0191889	0.0330657	0.0218326	0.00651096	0.00680738	0.011507	0.0197795	0.00249066	0.00048868	0.00927929	0.0112784	0.0305454	0.00665118	0.0202566	0.0293253	0.0300099	0.0517753	0.0305214	0.0244878	0.0541416	0.0123088	0.0282865	0.0181644	0.0104841	0.00437502	0.00952552	0.00350939	0.0259579	0.00232998	0.0251563	0.0192485	0.0099735	0.00403188	0.0438202	0.0187045	0.0103264	0.00344265
Chlamydomonas reinhardtii	GEO: GSE128981	0.00371042	0.0290515	0.000239781	0.0025868	0.00333564	0.011113	0.00178378	0.0651569	0.00870419	0.0272722	0.000724971	0.0246768	0.00559909	0.0187938	0.0011982	0.0466872	0.00204482	0.0241903	0.00228156	0.000356526	0.00143022	0.0165014	0.0025569	0.0350784	0.00174117	0.029482	0.00158442	0.0549846	0.00682812	0.0418045	0.0018964	0.053649	0.00469151	0.0164494	0.00214639	0.0171537	0.00642971	0.0315411	0.00301397	0.0177069	0.00519752	0.0308052	0.00275451	0.0120397	0.0201715	0.0604049	0.00799066	0.039165
[truncated: 16 more columns]
